# Supplementary material for: Vibrio cholerae senses human enteric α-defensin 5 through a CarSR two-component system to promote bacterial pathogenicity
Source: Commun Biol. 2022 Jun 8;5:559. doi: 10.1038/s42003-022-03525-3 (PMC9178039; doi:10.1038/s42003-022-03525-3)
Supplement: Supplementary file 4 — Supplementary Data 1 [file 42003_2022_3525_MOESM4_ESM.xlsx]

## Sheet: Up-regulated
Gene name	Gene description	COG	HD-5	HD-5	HD-5	control	control	control	HD-5	control	fold(HD-5/CT)	Pvalue	FDR
VC_1694	napE protein	C	4.52	4.58	7.48	1.45	0.73	0	5.52667	0.726667	7.6055	0.0165021	1
VC_0511	hypothetical protein	S	35.97	5.4	20.95	6.49	3.2	0	20.7733	3.23	6.43137	0.0369512	1
VC_0838	TCP pilus virulence regulatory protein	U	2.8	3.22	3.26	0.44	0.78	0.79	3.09333	0.67	4.61692	4.94369e-05	0.00381
VC_0830	toxin co-regulated pilus biosynthesis protein Q	S	13.63	8.68	6.19	1.72	1.48	3.1	9.5	2.1	4.52381	0.000719276	0.0254474
VC_0832	toxin co-regulated pilus biosynthesis protein R	S	1.39	4.01	2.51	0.25	0.99	0.66	2.63667	0.633333	4.16316	0.0306636	1
VC_0272	hypothetical protein	S	2.64	4.49	1.9	1.43	0.32	0.42	3.01	0.723333	4.16129	0.0112052	1
VC_0599	hypothetical protein	S	3.63	2.91	1.1	0.77	0.44	0.68	2.54667	0.63	4.04233	0.00111176	0.0346441
VC_A0856	hypothetical protein	S	1.79	4.64	1.59	1.07	0.76	0.47	2.67333	0.766667	3.48696	0.0122969	1
VC_1888	hemolysin-related protein	S	17.88	18.54	18.87	5.46	5.78	5.59	18.43	5.61	3.2852	0.0384956	0.285478
VC_0839	leader peptidase TcpJ	N;O;U	3.11	1.55	1.36	0.86	0.12	0.99	2.00667	0.656667	3.05584	0.0368853	0.279696
VC_0234	conserved hypothetical protein	M	21.495	27.72	52.71	12.32	11.46	10.42	33.975	11.4	2.98026	5.70722e-05	0.00509997
VC_1487	conserved hypothetical protein	J	6.71	8.68	39.93	8.44	3.19	7.12	18.44	6.25	2.9504	0.0348636	0.26956
VC_A0934	hypothetical protein	S	9.405	17.34	8.46	5.03	2.64	4.31	11.735	3.99333	2.93865	0.0456247	0.317725
VC_A0069	hypothetical protein	S	6.99	12.285	5.745	3.04	1.81	3.7	8.34	2.85	2.92632	0.0480122	0.321861
VC_0820	ToxR-activated gene A protein	S	7.74	9.45	9	3.33	2.75	2.9	8.73	2.99333	2.91648	0.00455088	0.0862373
VC_A0437	hypothetical protein	S	37.98	55.98	130.335	20.1	35.64	21.81	74.765	25.85	2.89226	0.0409364	1
VC_1092	oligopeptide ABC transporter%2C permease protein	P	27.165	50.88	82.485	17.55	20.77	17.39	53.51	18.57	2.88153	0.00185187	0.0519364
VC_1320	DNA-binding response regulator	T	428.57	497.19	395.16	188.62	132.16	140.64	440.307	153.807	2.86273	0.000686107	0.0246121
VC_1667	hypothetical protein	S	3.97	4.13	6.84	1.33	2.39	1.53	4.98	1.75	2.84571	0.00072589	0.0254474
VC_0025	hypothetical protein	S	65.02	86.29	419.68	66.29	67.88	66.67	190.33	66.9467	2.84301	0.00627645	0.102994
VC_0183	hypothetical protein	S	17.625	19.5	49.92	9.65	9.57	11.56	29.015	10.26	2.82797	0.00325247	0.0701224
VC_2617	arginine/ornithine succinyltransferase%2C putative	E	36.87	52.77	88.35	21.3	20.1	21.65	59.33	21.0167	2.823	1.80137e-05	0.00326896
VC_1863	amino acid ABC transporter%2C periplasmic amino acid-binding protein	L	19.155	25.695	44.205	11.54	9.47	10.67	29.685	10.56	2.81108	0.000402807	0.0187509
VC_1609	conserved hypothetical protein	S	9.15	9.81	29.625	5.79	6.55	4.97	16.195	5.77	2.80676	0.0277679	0.243363
VC_1571	quinol oxidase subunit I	V	6.12	7.905	9.555	3.13	3	2.31	7.86	2.81333	2.79384	0.00550909	0.0938979
VC_1741	transcriptional regulator%2C TetR family	I	32.37	49.74	98.22	21.58	21.24	21.89	60.11	21.57	2.78674	0.00144975	0.0434222
VC_0179	hypothetical protein	S	60.795	92.595	287.67	55.44	52.34	50.83	147.02	52.87	2.78078	0.0443709	0.311809
VC_0837	toxin co-regulated pilus biosynthesis protein F	S	11.775	15.12	25.395	6.91	5.65	6.31	17.43	6.29	2.77107	0.00103897	0.0340828
VC_A0862	long-chain fatty acid transport protein	I	4.575	3.51	3.855	1.33	1.86	1.13	3.98	1.44	2.76389	0.042971	0.306156
VC_A0704	phosphoglycerate transport system transcriptional regulatory protein PgtA	S	9.585	12.48	19.485	4.96	5.19	5.06	13.85	5.07	2.73176	0.000449896	0.0198276
VC_A0897	devB protein	G	24.405	29.25	68.97	12.56	17.17	15.26	40.875	14.9967	2.72561	0.00991656	0.134989
VC_A0628	SecA-related protein	S	19.755	33.39	91.965	18.72	16.22	18.34	48.37	17.76	2.72354	0.0477751	0.321527
VC_1359	amino acid ABC transporter%2C ATP-binding protein	S	20.19	32.865	44.13	13.82	8.94	13.18	32.395	11.98	2.70409	0.00822035	0.120189
VC_A0201	hypothetical protein	S	17.775	24.75	49.605	13.28	10.49	10.51	30.71	11.4267	2.68757	0.00445026	0.0858065
VC_0870	IS1004 transposase	L	3.36	5.95	12.41	1.8	1.41	4.88	7.24	2.69667	2.6848	0.0277501	0.243363
VC_0841	accessory colonization factor AcfC	S	7.05	10.02	11.76	2.17	4.6	3.98	9.61	3.58333	2.68186	0.000503816	0.0210037
VC_2642	argininosuccinate synthase	E	22.14	43.815	23.745	12.75	10.16	10.64	29.9	11.1833	2.67362	0.0344994	0.267414
VC_2387	conserved hypothetical protein	S	9.97	7.96	15.47	5.6	3.31	3.6	11.1333	4.17	2.66986	7.55622e-05	0.00630025
VC_1160	hypothetical protein	S	14.04	26.17	136.76	24.67	20.17	21.48	58.99	22.1067	2.66843	0.0451158	0.314892
VC_1479	hypothetical protein	S	182.1	203.835	338.61	94.4	88.47	90.56	241.515	91.1433	2.64984	3.9476e-06	0.000936797
VC_0828	toxin co-regulated pilin	S	36.23	34.52	25.83	13.7	9.64	13.2	32.1933	12.18	2.64313	0.00054671	0.0219039
VC_1093	oligopeptide ABC transporter%2C permease protein	P	16.995	28.53	43.2	12.15	10.78	10.66	29.575	11.1967	2.64141	0.00357677	0.0735623
VC_A0169	hypothetical protein	S	15.27	11.385	19.77	7.7	5.6	4.44	15.475	5.91333	2.61697	0.0432829	1
VC_A1022	hypothetical protein	S	5.79	5.81	11.5	4.97	1.83	2.03	7.7	2.94333	2.61608	0.0359416	0.275136
VC_1927	C4-dicarboxylate transport protein	O	9.945	11.19	19.275	4.88	6.26	4.39	13.47	5.17667	2.60206	0.00572389	0.0970231
VC_2310	conserved hypothetical protein	S	13.455	14.985	16.245	7.57	5.32	4.31	14.895	5.73333	2.59797	0.0468262	0.318191
VC_1400	hypothetical protein	C	3.04	7.72	21.39	4.27	4.56	3.68	10.7167	4.17	2.56994	0.0224452	1
VC_0237	conserved hypothetical protein	M	9.02	10.12	33.84	7.62	6.55	6.53	17.66	6.9	2.55942	0.00054671	0.0219039
VC_0235	lipopolysaccharide biosynthesis protein	M	12	20.92	49.26	9.59	10.99	12.14	27.3933	10.9067	2.51161	0.000336742	0.0176076
VC_1807	-	S	3.14	4.09	2.59	1.92	0.92	1.07	3.27333	1.30333	2.51151	0.00843677	1
VC_1830	hypothetical protein	S	7.59	8.92	5.27	3.78	2.36	2.6	7.26	2.91333	2.49199	0.0275738	1
VC_0831	toxin co-regulated pilus biosynthesis outer membrane protein C	M	9.89	7.22	8.97	3.18	3.45	3.98	8.69333	3.53667	2.45806	0.00550909	0.0938979
VC_1319	sensor histidine kinase	T	51.39	49.85	45.32	21.78	18.77	19.47	48.8533	20.0067	2.44185	0.000324817	0.0172769
VC_A0377	hypothetical protein	S	28.61	26.72	22.12	14.86	14.58	3.2	25.8167	10.88	2.37286	0.0318155	0.258959
VC_A0095	hypothetical protein	S	4.02	4.78	1.83	1.76	1.69	1.12	3.54333	1.52333	2.32604	0.036902	1
VC_0826	toxin co-regulated pilus biosynthesis protein P	S	2533.4	2996.54	2990.45	1269.09	1182.09	1233.5	2840.13	1228.23	2.31238	0.000646631	0.0243255
VC_A0858	hypothetical protein	S	19.22	17.33	14.27	7.45	7.09	7.48	16.94	7.34	2.3079	0.0152754	1
VC_0833	toxin co-regulated pilus biosynthesis protein D	S	3.72	6.27	4.77	2.27	1.52	2.61	4.92	2.13333	2.30625	0.0121018	1
VC_1419	hypothetical protein	S	3.18	5.3	6.68	2.1	2.43	2.11	5.05333	2.21333	2.28313	0.00122853	0.0379003
VC_1864	amino acid ABC transporter%2C ATP-binding protein	E	11.03	9.9	31.47	7.76	7.07	8.17	17.4667	7.66667	2.27826	0.000930781	0.0308759
VC_2644	N-acetyl-gamma-glutamyl-phosphate reductase	E	9.8	16.33	10.99	6.27	4.88	5.22	12.3733	5.45667	2.26756	0.00154934	0.0450917
VC_A0642	transcriptional regulator%2C ArsR family	K	9.17	9.73	11.12	4.36	3.54	5.45	10.0067	4.45	2.24869	0.0177166	1
VC_1281	PTS system%2C cellobiose-specific IIB component	G	8.65	11.94	12.65	5.51	3.42	6.02	11.08	4.98333	2.22341	0.0196623	1
VC_1515	chaperone%2C formate dehydrogenase-specific%2C putative	S	19.51	22.63	57.12	16.8	13.2	14.67	33.0867	14.89	2.22207	0.000132974	0.00932332
VC_0491	hypothetical protein	S	9.67	13.4	49.67	10.34	8.74	13.8	24.2467	10.96	2.21229	0.0297912	0.249744
VC_1399	chemotaxis protein methyltransferase CheR	S	4.5	9.63	19.39	4.98	3.86	6.42	11.1733	5.08667	2.19659	0.0163222	0.178252
VC_0860	hypothetical protein	S	3.09	4.82	3.94	1.61	1.75	2.16	3.95	1.84	2.14674	0.00788993	1
VC_2386	conserved hypothetical protein	S	3.96	5.48	18.87	5.44	3.83	4.19	9.43667	4.48667	2.10327	0.0388695	0.287559
VC_1514	hypothetical protein	S	41.37	63.34	112.55	32.3	36.92	35.38	72.42	34.8667	2.07706	0.000202082	0.012076
VC_2054	heme exporter protein D	U	22.43	30.8	54.66	21.72	17.63	12.88	35.9633	17.41	2.06567	0.0207696	1
VC_1199	conserved hypothetical protein	O	4.87	4.14	6.33	2.47	1.98	2.98	5.11333	2.47667	2.0646	0.0291518	0.247069
VC_1445	sensor histidine kinase/response regulator	C	5.57	6.01	24.92	5.76	6.72	5.2	12.1667	5.89333	2.06448	0.0332498	0.262342
VC_1318	outer membrane protein OmpV	M	2777.9	2764.91	2719.45	1833.94	1066.78	1111.42	2754.09	1337.38	2.05931	5.41255e-05	0.00409997
VC_A0449	-	S	7.44	8.33	13.87	5.51	3.01	5.89	9.88	4.80333	2.0569	0.0120323	1
VC_A0221	lactonizing lipase	U	2.81	5.06	5.08	2.45	2.1	1.76	4.31667	2.10333	2.0523	0.0108695	1
VC_1774	conserved hypothetical protein	S	27.03	48.37	33.27	17.42	16.51	19.06	36.2233	17.6633	2.05076	0.00258341	0.0613063
VC_0819	aldehyde dehydrogenase	L	1.18	1.91	1.25	0.66	0.76	0.7	1.44667	0.706667	2.04717	0.0196513	1
VC_0934	capsular polysaccharide biosynthesis glycosyltransferase%2C putative	S	2.86	2.3	4.13	1.53	1.21	1.8	3.09667	1.51333	2.04626	0.00843677	1
VC_2090	succinate dehydrogenase%2C hydrophobic membrane anchor protein	C	94	122.93	296.36	79.81	77.2	94.09	171.097	83.7	2.04417	0.000377708	0.0183359
VC_0498	ribonuclease HI putative	L	9.52	10.65	3.42	4.18	3.89	3.54	7.86333	3.87	2.03187	0.0283381	0.243886
VC_A0393	hypothetical protein	S	42.44	47.33	67.51	29.65	21.5	26.4	52.4267	25.85	2.02811	0.000146615	0.00972441
VC_1579	enterobactin synthetase component F-related protein	S	250.31	251.41	259.15	101.15	75.55	199.15	253.623	125.283	2.0244	3.08989e-06	0.000866575

## Sheet: Down-regulated
Gene_name	Gene_description	COG	HD-5	HD-5	HD-5	control	control	control	HD-5	control	fold(HD-5/CT)	Pvalue	FDR
VC_1969	hypothetical protein	S	7.47	13.72	0	63.13	26.29	22.41	7.06333	37.2767	0.189484	0.0465495	0.317984
VC_A0384	hypothetical protein	S	0	0	2.32	6.64	2.22	0	0.773333	2.95333	0.261851	0.028884	0.246009
VC_0888	pseudouridine synthase Rlu family protein	S	7.64	5.66	16.95	27.465	27.09	34.38	10.0833	29.645	0.340136	3.32981e-05	0.00428019
VC_1196	hypothetical protein	S	22.99	18.3	52.29	85.08	80.43	103.455	31.1933	89.655	0.347926	2.66925e-06	0.000866575
VC_A0386	hypothetical protein	S	393.14	306.8	639.03	1020.22	1024.65	1769.13	446.323	1271.34	0.351067	0.000662733	0.0243396
VC_A0659	protein F-related protein	M	85.69	78.49	151.01	257.055	252.3	385.605	105.063	298.32	0.352183	1.34265e-07	0.000103552
VC_1189	hypothetical protein	S	407.32	314.33	633.49	991.5	986.715	1832.94	451.713	1270.38	0.355572	0.000540322	0.0219039
VC_A0272	hypothetical protein	S	27.37	18.94	53.99	79.815	76.095	123.165	33.4333	93.025	0.359402	0.000503816	0.0210037
VC_1341	acetyltransferase%2C putative	S	17.64	15.81	42.73	67.515	63.195	79.38	25.3933	70.03	0.362607	4.97969e-05	0.00509997
VC_1619	hypothetical protein	S	26.29	15.49	54.44	75.345	70.05	118.305	32.0733	87.9	0.364884	0.00649643	0.104929
VC_0195	rarD protein	S	9.71	8.98	16.58	27.09	24.885	43.695	11.7567	31.89	0.368663	0.00019799	0.012076
VC_2184	peptidyl-tRNA hydrolase	J	56.4	37.67	151.39	197.355	208.02	253.8	81.82	219.725	0.372375	0.000569338	0.022518
VC_1616	glutaredoxin%2C putative	S	7.21	3.7	6.39	14.31	10.46	21.63	5.76667	15.4667	0.372845	0.0171269	0.181568
VC_1640	ribosomal protein L25	J	114.29	100.4	275.61	376.35	407.715	514.305	163.433	432.79	0.377627	3.08601e-05	0.00413927
VC_0366	ribosomal protein S6	J	214.65	183.25	413.6	581.7	596.355	965.925	270.5	714.66	0.378502	4.21598e-05	0.00480427
VC_2663	hypothetical protein	S	7.66	16.02	20.38	44.79	36.285	34.47	14.6867	38.515	0.381323	0.040859	0.295892
VC_0218	ribosomal protein L28	J	477.1	406.22	1198.42	1602.8	1605.69	2146.95	693.913	1785.15	0.388715	7.55622e-05	0.00630025
VC_2181	outer membrane lipoprotein LolB	M	90.77	74.62	208.54	268.05	281.625	408.465	124.643	319.38	0.390267	0.000302662	0.0163809
VC_0219	ribosomal protein L33	J	119.93	100.01	431.61	595.17	527.91	539.685	217.183	554.255	0.391847	0.000654463	0.0243255
VC_0012	chromosomal DNA replication initiator DnaA	L	139.09	105.98	416.69	533.25	523.89	625.905	220.587	561.015	0.393192	0.000813447	0.0281964
VC_2026	conserved hypothetical protein	S	168.23	145.9	470.59	607.635	613.95	757.035	261.573	659.54	0.3966	0.000195069	0.012076
VC_2665	chaperonin%2C 10 Kd subunit	S	164.78	172.54	590.6	779.76	779.61	741.51	309.307	766.96	0.403289	5.78603e-05	0.00509997
VC_0746	RNA methyltransferase%2C TrmH family	J	31.32	22.26	90.28	115.71	98.025	140.94	47.9533	118.225	0.405611	0.00346287	0.0721821
VC_0486	transcriptional regulator%2C DeoR family	S	186.49	120.55	341.93	519.69	512.57	559.47	216.323	530.577	0.407714	2.64099e-09	4.07373e-06
VC_0436	hypothetical protein	J	91.88	91.56	285.04	384.645	349.005	413.46	156.16	382.37	0.4084	5.76105e-05	0.00509997
VC_A0839	hypothetical protein	S	4014.36	3018.73	1836.99	3857.94	5713.75	12043.1	2956.69	7204.92	0.410371	0.0179068	0.0392681
VC_1317	conserved hypothetical protein	S	41.44	31.26	159.15	187.755	189.36	186.48	77.2833	187.865	0.411377	0.0023748	0.05861
VC_2003	rRNA %28guanine-N1-%29-methyltransferase	G	11.17	8.92	36.5	42.21	42.765	50.265	18.8633	45.08	0.418441	0.00339242	0.071751
VC_A0634	conserved hypothetical protein	S	1.94	2.59	11.12	12.78	14.55	8.73	5.21667	12.02	0.433999	0.010776	0.139256
VC_2227	phosphoribosylglycinamide formyltransferase	F	12.15	11.65	53.77	60.705	61.605	54.675	25.8567	58.995	0.438286	0.00470344	0.0862373
VC_A1031	-	S	175.06	110.02	258.38	325.93	336.98	525.18	181.153	396.03	0.457423	4.18196e-05	0.00480427
VC_2384	conserved hypothetical protein	K	65.1	48.88	69.49	100.58	100.12	195.3	61.1567	132	0.463308	0.00240186	0.0588074
VC_A0385	conserved hypothetical protein	S	85.22	59.99	98.95	149.47	115.78	255.66	81.3867	173.637	0.468718	0.0051734	0.0904548
VC_0887	conserved hypothetical protein	S	20.02	17.6	24.42	32.58	39.47	60.06	20.68	44.0367	0.469609	0.00856189	0.123427
VC_1737	initiation factor IF-1	J	268.01	181.52	465.13	543.57	569.05	804.03	304.887	638.883	0.477218	2.41433e-05	0.0039201
VC_A0742	hypothetical protein	S	21.92	16.48	32.54	49.71	32.42	65.76	23.6467	49.2967	0.479681	0.0256602	0.236517
VC_A0792	transposase OrfAB%2C subunit A	S	7.09	14.08	9.69	28.97	13.76	21.27	10.2867	21.3333	0.482188	0.036896	0.279696
VC_2390	carbamoyl-phosphate synthase%2C small subunit	F	54.39	43.83	133.81	155.45	159.68	163.17	77.3433	159.433	0.485114	2.99062e-08	3.07536e-05
VC_0649	transcriptional regulator%2C MarR family	S	116.51	90.01	177.46	213.62	226.09	349.53	127.993	263.08	0.486519	1.44626e-05	0.00278857
VC_2318	hypothetical protein	S	25.26	23.92	52.44	62.91	70.04	75.78	33.8733	69.5767	0.486849	6.17172e-11	1.90398e-07
VC_2046	hypothetical protein	S	218.58	180.41	290.52	357.17	383.11	655.74	229.837	465.34	0.493911	0.00036251	0.0182606
