# Supplementary material for: Vibrio cholerae senses human enteric α-defensin 5 through a CarSR two-component system to promote bacterial pathogenicity
Source: Commun Biol. 2022 Jun 8;5:559. doi: 10.1038/s42003-022-03525-3 (PMC9178039; doi:10.1038/s42003-022-03525-3)
Supplement: Supplementary file 5 — Supplementary Data 2 [file 42003_2022_3525_MOESM5_ESM.xlsx]

## Sheet: peak
Chip-seq results of CarR
start	end	length	abs_summit	pileup	fold_enrichment	name	possile promoter region of gene	annotation
784517	785336	820	784963	443	1.41213	peak_100	NA
823144	824563	1420	823988	442	1.42498	peak_108	VC0633	outer membrane protein OmpU
823144	824563	1420	823614	436	1.41879	peak_108	VC0633	outer membrane protein OmpU
936064	936452	389	936244	430	1.42307	peak_117	NA
991838	992549	712	992097	428	1.42527	peak_118	VC1669/vc1670	sodium-dependent transporter	rsta boxfound
1056602	1057254	653	1057041	430	1.43192	peak_122	VC1727/VC1728	glgC/hypothetical protein
1068042	1068519	478	1068284	440	1.46514	peak_123	VC1741	transcriptional regulator TetR family
1293853	1294607	755	1294217	443	1.4506	peak_163	VCA1078	LuxR family transcriptional regulator
1473519	1474080	562	1473782	431	1.43524	peak_186	VC1871	hypothetical protein
1518047	1518684	638	1518426	425	1.4153	peak_193	VC1907	cysB
1599814	1600105	292	1599937	422	1.40534	peak_204	VCA0227	iron(III) ABC transporter substrate-binding protein
1675574	1678298	2725	1677784	438	1.45849	peak_210	VCA0291	site-specific recombinase IntI4
1675574	1678298	2725	1677390	427	1.40523	peak_210	VCA0291	site-specific recombinase IntI4
1760716	1769828	9113	1763945	430	1.43192	peak_218	NA
2058958	2060367	1410	2059236	426	1.41863	peak_260	VC0826	toxin co-regulated pilus biosynthesis protein P
2278785	2281463	2679	2281289	429	1.42859	peak_305	VCA0218/VCA0219	thermolabile hemolysin/hemolysin
2294759	2296310	1552	2295010	432	1.43856	peak_308	VCA0205	anaerobic C4-dicarboxylate transporter
2521305	2524669	3365	2522530	429	1.42859	peak_322	NA
2524851	2529436	4586	2525078	442	1.47178	peak_323	VCA0747	glpA
2610053	2611193	1141	2610771	445	1.48175	peak_337	VC2011	hypothetical protein
220173	223349	3177	220700	444	1.41713	peak_35	VC2697	GGDEF family protein
2775654	2777090	1437	2776179	442	1.47178	peak_353	VC0973	hypothetical protein
2878600	2882459	3860	2882080	446	1.48507	peak_368	VC1579	almE
2897809	2901598	3790	2898787	438	1.45849	peak_369	NA
2897809	2901598	3790	2901289	443	1.47511	peak_369	VC1596	galactose-1-phosphate uridylyltransferase
2922699	2924639	1941	2923190	437	1.45517	peak_374	VC1617	LysR family transcriptional regulator
265288	267262	1975	265632	442	1.41428	peak_38	VC2738	phosphoenolpyruvate carboxykinase
34783	35718	936	35049	433	1.40575	peak_4	VC0489	hemolysin
3178543	3179081	539	3178828	438	1.4102	peak_428	VC2419	xerD
3192519	3193444	926	3192787	439	1.45674	peak_432	VC0018	16 kDa heat shock protein A
3198866	3200399	1534	3199399	421	1.40201	peak_433	VCA0284	hypothetical protein
348417	348782	366	348605	431	1.42034	peak_45	NA
3377447	3378333	887	3378097	430	1.43192	peak_451	VC0043	trkA
3407962	3408345	384	3408160	425	1.4153	peak_453	NA
3524655	3525909	1255	3525534	446	1.43404	peak_474	VC0078	ferritin
3530297	3541560	11264	3539202	443	1.42506	peak_476	NA
3530297	3541560	11264	3535408	437	1.40953	peak_476	NA
3530297	3541560	11264	3532179	435	1.4021	peak_476	VC0069	multidrug resistance protein
3598677	3599244	568	3598943	436	1.45185	peak_484	VC1288	mdoG
383517	385108	1592	383841	436	1.40976	peak_49	VCA0055	hypothetical protein
3671568	3672174	607	3671980	440	1.45262	peak_492	VC1020/VC1021	hypothetical protein/LuxO repressor protein
3760364	3761357	994	3760979	436	1.45185	peak_505	VCA0161	tnaA
3796344	3796734	391	3796539	434	1.4452	peak_506	VC1390/VC1391	LysR family transcriptional regulator/multidrug transporter
3865157	3869451	4295	3868233	422	1.40534	peak_507	NA
3865157	3869451	4295	3867835	439	1.46182	peak_507	VC1325	galactoside ABC transporter periplasmic D-galactose/D-glucose-binding protein
3875221	3878140	2920	3875916	446	1.48507	peak_509	VC1318	outer membrane protein OmpV
471354	472256	903	471597	426	1.41863	peak_65	VC1034	uridine phosphorylase
595916	596696	781	596204	431	1.43524	peak_78	VC1152	hypothetical protein
742243	743145	903	742816	446	1.4334	peak_96	VC0706	sigma-54 modulation protein
