# Supplementary material for: Vibrio cholerae senses human enteric α-defensin 5 through a CarSR two-component system to promote bacterial pathogenicity
Source: Commun Biol. 2022 Jun 8;5:559. doi: 10.1038/s42003-022-03525-3 (PMC9178039; doi:10.1038/s42003-022-03525-3)
Supplement: Supplementary file 6 — Supplementary Data 3 [file 42003_2022_3525_MOESM6_ESM.xlsx]

## Sheet: fig 1
Fig.1a
	RNA-seq			qRT-PCR
vca0385	-1.75393	-1.92999	-2.58373	-3.8628	-6.2404	-4.0384
vc0424	-2.44313	-2.89851	-1.20706	-5.9547	-2.3973	-7.7548
vc0436	-4.18638	-3.81176	-1.45053	-6.2024	-2.9412	-3.2001
vc1619	-2.86592	-4.52227	-2.17313	-7.7885	-6.0199	-3.8352
vc2375	-4.63158	-2.19588	-3.16667	-9.0937	-7.7649	-4.3178
vc1657	2.11429	2.31776	1.24683	5.8587	9.944	2.2645
vcA0911	3.47586	2.2	2.84892	2.9399	2.6908	9.5702
vca1022	1.16499	3.17486	5.66502	2.8172	5.9235	4.5417
vc0838	5.56	4.05051	3.80303	6.8255	5.6904	4.7988
vc0830	7.92442	5.86486	1.99677	6.387	6.0776	3.043

## Sheet: fig2
Fig.2a
Gene name	HD-5	HD-5	HD-5	control	control	control
acfC	0.133667	1.00939	1.52243	-1.30522	-0.588726	-0.771536
acfB	-0.535434	0.664294	1.72405	-0.875357	-1.21528	0.237724
tcpJ	1.94451	0.238736	0.030981	-0.515743	-1.32489	-0.373595
toxT	0.749064	1.09165	1.12428	-1.17594	-0.898605	-0.890448
tcpF	-0.288225	0.293442	2.08018	-0.533413	-0.862068	-0.689915
tcpE	-0.262127	2.00964	0.174751	-1.27787	-0.425956	-0.218439
tcpT	-0.451075	0.999583	1.47592	0.0902151	-0.624288	-1.49035
tcpS	1.59249	0.70343	0.537342	-0.976986	-0.967216	-0.889057
tcpD	0.120072	1.70378	0.772189	-0.78047	-1.24627	-0.569308
tcpR	-0.192182	1.86299	0.686366	-1.08642	-0.50595	-0.764808
tcpC	-0.467032	0.753362	1.66997	0.208637	-1.22127	-0.943667
tcpQ	-0.00185819	1.14093	1.42523	-1.0666	-1.20039	-0.297311
tcpB	0.385226	-0.00381412	1.60384	-0.118238	-1.80599	-0.0610259
tcpA	0.141497	-0.199291	2.05469	-0.362709	-1.17183	-0.462355
tcpH	-0.655127	-0.561289	2.21604	-0.381149	-0.374021	-0.244455
tcpP	-0.2736	-0.126509	2.18891	-0.423417	-0.626093	-0.739288
tcpI	-0.715467	0.359467	2.05162	-0.445	-0.916584	-0.334039
ctxA	0.937437	0.843651	1.18331	-0.840694	-0.907865	-1.21584
ctxB	0.414398	0.677117	1.6438	-0.791784	-1.24755	-0.695986
carR	1.08179	0.823671	0.806973	-0.0693978	-1.3564	-1.28664
carS	1.16433	1.0586	0.747614	-0.86844	-1.07508	-1.02703
Fig.2b
	control			HD-5
tcpP	1	1	1	3.367	3.345	4.33
toxT	1	1	1	4.694	5.711	3.686
tcpA	1	1	1	2.659	3.876	4.153
ctxA	1	1	1	4.142	2.722	2.8
toxR	1	1	1	1.022	0.968	1.219
Fig.2c
	control			HD-5
Fold	1	1	1	1.80034	1.95969	2.28155
Fig.2d
	control			HD-5
Bacteria recovered	1950000	1860000	1430000	4410000	4300000	4760000
Fig.2e
	control			HD-5
0	4.95424	5.17621	4.94256	5.30103	4.9541	4.95879
1	5.17609	5.14627	5.25527	5.14613	5.07918	5.02578
2	5.30023	5.43136	5.44716	5.50515	5.27875	5.25668
3	7.66652	7.63347	7.62941	7.09342	7.18184	7.1557
4	8.78533	8.74036	8.68215	8.86213	8.93044	8.9224
5	8.96379	8.94448	8.95424	8.86923	8.95904	9.02144
6	9.02938	9.08278	9.29003	8.98227	9.09691	9.24551
7	9.21476	9.23805	9.34439	9.10037	9.26007	9.35603
8	9.2833	9.3075	9.27459	9.2878	9.21484	9.32222
9	9.38382	9.27665	9.32838	9.3927	9.27875	9.38917
10	9.32634	9.31387	9.2381	9.29667	9.23849	9.27452
11	9.27416	9.22789	9.33846	9.3483	9.39445	9.37291
12	9.22531	9.27648	9.36549	9.23802	9.33646	9.29885
24	9.17026	9.25768	9.22272	9.26245	9.26717	9.13354

## Sheet: fig3
Fig.3a
	control			HD-5
carR	1	1	1	4.323	4.426	3.028
carS	1	1	1	2.493	2.38	2.72
Fig.3b
	vitro			vivo
carR	1	1	1	8.577	13.438	8.527
carS	1	1	1	3.018	3.795	3.717
Fig.3c
	control			HD-5
Fold	1	1	1	1.4633	1.7216	1.7016
Fig.3d
	control			HD-5
Fold	1	1	1	5.014	5.8199	7.6303

## Sheet: fig4
Fig. 4a-tissue
	WT lacZ-	ΔcarR	CI(ΔcarR/WT)	CI(output/input)	WT lacZ-	ΔcarR+	CI(ΔcarR+/WT(pBAD33))	CI(output/input)	WT lacZ-	WT lacZ+	CI(WT/WT)	CI(output/input)
input	314	302	0.961783	NA	261	281	1.07663	NA	266	278	1.04511	NA
output 1	191	71	0.371728	0.386498	299	284	0.949833	0.882229	216	181	0.837963	0.801792
output 2	196	72	0.367347	0.381944	248	386	1.55645	1.44567	285	300	1.05263	1.00719
output 3	189	60	0.31746	0.330075	242	225	0.929752	0.863578	239	355	1.48536	1.42124
output 4	261	70	0.268199	0.278856	221	383	1.73303	1.60968	331	356	1.07553	1.0291
output 5	293	118	0.40273	0.418733	254	456	1.79528	1.6675	338	447	1.32249	1.2654
output 6	265	127	0.479245	0.498288	215	258	1.2	1.11459	307	449	1.46254	1.39941
output 7	350	114	0.325714	0.338657	246	244	0.99187	0.921274	257	273	1.06226	1.0164
output 8	282	117	0.414894	0.431379	325	469	1.44308	1.34037	283	360	1.27208	1.21717
Fig. 4a-content
	WT lacZ-	ΔcarR	CI(ΔcarR/WT)	CI(output/input)	WT lacZ-	ΔcarR+	CI(ΔcarR+/WT(pBAD33))	CI(output/input)	WT lacZ-	WT lacZ+	CI(WT/WT)	CI(output/input)
input	314	302	0.961783	NA	261	281	1.07663	NA	266	278	1.04511	NA
output 1	41	51	1.2439	1.29333	61	103	1.68852	1.56834	60	52	0.866667	0.829257
output 2	50	51	1.02	1.06053	80	79	0.9875	0.917215	31	48	1.54839	1.48155
output 3	77	68	0.883117	0.918208	34	30	0.882353	0.819552	41	50	1.21951	1.16687
output 4	55	53	0.963636	1.00193	44	68	1.54545	1.43546	52	59	1.13462	1.08564
output 5	40	38	0.95	0.987748	66	105	1.59091	1.47768	59	49	0.830508	0.794659
output 6	101	90	0.891089	0.926497	72	117	1.625	1.50934	48	70	1.45833	1.39538
output 7	62	82	1.32258	1.37513	46	64	1.3913	1.29228	55	49	0.890909	0.852453
output 8	57	68	1.19298	1.24039	68	75	1.10294	1.02444	54	68	1.25926	1.2049
Fig. 4b
	WT			WT withHD5			ΔcarR			ΔcarR with HD5			ΔcarR+ with HD5
tcpP	1	1	1	3.367	3.345	4.33	2.00456	0.830613	2.45361	1.68584	1.10804	2.06103	4.17845	3.26138	6.67686
toxT	1	1	1	4.694	5.711	3.686	1.45581	0.804484	0.835565	1.92895	0.934811	1.90007	7.77796	7.6813	6.10033
tcpA	1	1	1	2.659	3.876	4.153	1.36485	2.36536	1.13222	1.45084	2.30149	0.991823	3.57635	4.46128	5.63147
ctxA	1	1	1	4.142	2.722	2.8	2.58817	1.46468	0.688118	2.64511	1.41781	0.838816	5.36803	3.39161	2.9232
Fig. 4c
	WT			ΔcarR			ΔcarR+
tcpP	1	1	1	0.66	0.654	0.383	0.954	1.364	1.056
toxT	1	1	1	0.453	0.416	0.309	0.908	1.235	1.358
tcpA	1	1	1	0.553	0.516	0.676	1.053	1.593	0.776
ctxA	1	1	1	0.392	0.456	0.309	0.953	1.083	1.519
Fig.4d
	WT			ΔcarR			ΔcarR+			ΔctxAB
Fold	1	1	1	0.650344	0.581982	0.697912	0.840231	1.81934	0.871233	0.0911588	0.219566	0.0309723
Fig.4e
Time	WT with HD5			ΔcarR with HD5			ΔcarR+ with HD5
0	5.30103	4.95424	4.95121	5.27875	5.36173	5.14613	5.19313	5.29447	4.95178
1	5.14625	5.07918	5.0792	5.30003	5.17609	5.17412	5.14623	5.07911	5.04578
2	5.50518	5.27874	5.2789	5.25551	5.04532	5.22272	5.50515	5.4624	5.29885
3	7.09342	7.18146	7.18184	6.99123	6.89763	6.81954	7.18752	7.3032	7.36549
4	8.86213	8.93044	8.93266	7.78533	7.83251	7.89653	8.83123	8.89708	8.85309
5	8.86923	8.95904	9.00432	8.09342	7.89763	8.02119	8.93551	8.91009	8.98722
6	8.98227	9.09691	9.24551	8.2833	8.17319	8.46538	9.0899	9.16316	9.22711
7	9.10037	9.26007	9.35603	8.68931	8.57864	8.75511	9.3032	9.3904	9.36922
8	9.2878	9.21484	9.32222	8.68034	8.62634	8.76193	9.40586	9.42716	9.33041
9	9.3927	9.27875	9.38917	8.75435	8.8293	8.82866	9.37254	9.25042	9.29613
10	9.29667	9.2381	9.27416	8.83315	8.88024	8.87795	9.35025	9.23824	9.24572
11	9.3483	9.39445	9.37291	8.83187	8.94201	8.8791	9.30103	9.29447	9.29468
12	9.23816	9.33646	9.29885	8.86806	8.85552	8.85854	9.23805	9.33657	9.29813
24	9.26245	9.26717	9.13354	8.88593	8.85431	8.89154	9.32428	9.45485	9.22272

## Sheet: fig5
Fig.5a
	ChIP-seq			ChIP-qPCR
peak 509	1.48507			23.795	17.751	19.663
peak 163	1.4506			6.4457	3.5597	5.2201
peak 353	1.47178			3.27687	5.02987	7.80256
peak 108	1.42498			2.33544	3.29687	5.22698
peak 204	1.40534			3.89542	2.35478	3.26015
Fig.5b
	Palme			Ptcpp			Ptoxt			rpoS
ChIP-Mock	1	1	1	1	1	1	1	1	1	1	1	1
ChIP-Sample	13.687	10.7321	9.2228	3.305	2.755	3.6687	0.7	0.678	0.9933	1.38	0.43	0.7793
Fig.5c						Fig.5d						Fig.5f						Fig.5g
Fig. 5h-tissue
	ΔcarR lacZ-	ΔcarR	CI(ΔcarR/ΔcarR)	CI(output/input)	ΔcarR lacZ-	ΔtcpP	CI(ΔtcpP/ΔcarR)	CI(output/input)	ΔcarR lacZ-	ΔtcpPΔcarR	CI(ΔtcpPΔcarR/ΔcarR)	CI(output/input)
input	197	213	1.08122	NA	180	191	1.06111	NA	181	206	1.13812	NA
output 1	81	98	1.20988	1.11899	57	18	0.315789	0.297603	87	26	0.298851	0.262582
output 2	82	80	0.97561	0.902325	61	17	0.278689	0.262638	76	24	0.315789	0.277466
output 3	59	92	1.55932	1.44219	79	32	0.405063	0.381735	91	42	0.461538	0.405527
output 4	88	113	1.28409	1.18763	63	24	0.380952	0.359013	54	24	0.444444	0.390507
output 5	62	55	0.887097	0.82046	76	26	0.342105	0.322403	78	35	0.448718	0.394262
output 6	58	66	1.13793	1.05245	54	26	0.481481	0.453752	68	15	0.220588	0.193818
output 7	76	130	1.71053	1.58204	78	24	0.307692	0.289972	88	18	0.204545	0.179722
output 8	84	110	1.30952	1.21116	66	21	0.318182	0.299857	58	19	0.327586	0.287831
Fig. 5h-content
	ΔcarR lacZ-	ΔcarR	CI(ΔcarR/ΔcarR)	CI(output/input)	ΔcarR lacZ-	ΔtcpP	CI(ΔtcpP/ΔcarR)	CI(output/input)	ΔcarR lacZ-	ΔtcpPΔcarR	CI(ΔtcpPΔcarR/ΔcarR)	CI(output/input)
input	227	268	1.18062	NA	202	184	0.910891	NA	188	194	1.03191	NA
output 1	26	24	0.923077	0.78186	82	67	0.817073	0.897004	89	92	1.03371	1.00174
output 2	22	23	1.04545	0.885516	55	83	1.50909	1.65672	34	44	1.29412	1.25409
output 3	25	27	1.08	0.914776	29	42	1.44828	1.58996	77	101	1.31169	1.27112
output 4	69	81	1.17391	0.994322	78	70	0.897436	0.985229	75	102	1.36	1.31794
output 5	34	37	1.08824	0.921752	45	40	0.888889	0.975845	41	44	1.07317	1.03998
output 6	36	45	1.25	1.05877	92	116	1.26087	1.38422	55	70	1.27273	1.23336
output 7	19	17	0.894737	0.757855	68	91	1.33824	1.46915	32	29	0.90625	0.878222
output 8	35	51	1.45714	1.23422	54	50	0.925926	1.01651	62	51	0.822581	0.79714

## Sheet: fig6
Fig.6a
	control			LL-37			HBD2			HD6
carR	1	1	1	15.886	19.793	24.001	4.649	5.891	3.918	8.367	8.5	4.33
carS	1	1	1	6.323	11.035	8.893	1.612	2.077	1.683	12.694	20.711	13.686
almE	1	1	1	17.307	27.286	27.855	2.574	4.66	3.988	5.017	7.407	6.064
tcpP	1	1	1	8.674	9.134	7.529	2.865	2.329	1.953	8.659	8.98	8.153
toxT	1	1	1	8.484	12.6	11.939	2.4	3.202	2.309	12.722	13.674	12.8
ctxA	1	1	1	9.355	17.277	15.926	4.242	5.385	4.101	6.934	8.386	9.786
Fig.6b
	control			LL-37			HBD2			HD6
almE	1	1	1	0.89	1.31	1.86	1.44	1.56	1.11	0.94	1.38	0.94
tcpP	1	1	1	0.93	1.53	1.15	1.87	0.77	1.26	0.77	0.88	1.02
toxT	1	1	1	0.88	1.51	1.14	1.23	0.96	1.78	0.97	0.91	1.2
ctxA	1	1	1	1.65	1.83	1.7	0.93	1.11	1.12	1.8	0.76	1.1
Fig.5c
	control			LL-37			HBD2			HD6
Bacteria recovered	2052000	2244000	1939000	5271000	3825000	3886000	3741000	5943000	5899000	4209000	4984000	5329000
Fig.5d
	control			LL-37			HBD2			HD6
Bacteria recovered	551000	250000	384000	214000	117000	304000	299000	374000	252000	320000	419000	387000

## Sheet: Supplementary Fig
Supplementary Fig. 2a							Supplementary Fig. 2b
Supplementary Fig. 2c							Supplementary Fig. 2d
Supplementary Fig. 3a
Time(h)	WT-shaking			WT-Stable			carR-shaking			carR-Stable
0	0.987	0.967	0.947	0.987	0.967	0.947	0.971	0.97	0.929	0.987	0.999	0.983
0.5	0.924	0.938	0.965	0.91	0.899	0.879	0.967	0.962	0.954	0.927	0.929	0.897
1	1.028	1.018	1.08	1.006	1.012	1.103	1.048	1.068	1.078	1.004	1.104	0.971
2	1.166	1.171	1.168	0.781	0.751	0.746	1.126	1.136	1.138	0.783	0.802	0.871
3	1.197	1.191	1.226	0.626	0.665	0.625	1.178	1.189	1.221	0.673	0.715	0.722
4	1.177	1.167	1.254	0.592	0.562	0.547	1.197	1.202	1.239	0.598	0.669	0.556
12	1.25	1.126	1.316	0.628	0.587	0.568	1.284	1.314	1.324	0.664	0.666	0.571
24	1.277	1.17	1.337	0.592	0.542	0.51	1.297	1.317	1.329	0.598	0.624	0.488
